# Supplementary material for: Proteomic Analysis of Mesenchymal Stromal Cell-Derived Extracellular Vesicles and Reconstructed Membrane Particles
Source: Int J Mol Sci. 2021 Nov 29;22(23):12935. doi: 10.3390/ijms222312935 (PMC8657583; doi:10.3390/ijms222312935)
Supplement: Supplementary file 1 [file ijms-22-12935-s001.zip]

Archive with 2 entries (2 files):
- ijms-1483891-Table S3.docx.xlsx
- ijms-1483891-Supplementary.pdf
