# Supplementary material for: Proteomic Analysis of Mesenchymal Stromal Cell-Derived Extracellular Vesicles and Reconstructed Membrane Particles
Source: Int J Mol Sci. 2021 Nov 29;22(23):12935. doi: 10.3390/ijms222312935 (PMC8657583; doi:10.3390/ijms222312935)
Supplement: Supplementary file 1 [file ijms-22-12935-s001.zip › ijms-1483891-Table S3.docx.xlsx]

## Sheet: Sheet1
Supplementary Table S3. Display of enriched pathways in MPγ compared to MP, detailing the fold enrichment, p-value and all up and down regulated genes in the pathways.
{MP Ctrl}	{MP IFN}	{EV Ctrl}	{EV IFN}	{MP Ctrl, MP IFN}	{MP Ctrl, EV Ctrl}	{MP Ctrl, EV IFN}	{MP IFN, EV Ctrl}	{MP IFN, EV IFN}	{EV Ctrl, EV IFN}	{MP Ctrl, MP IFN, EV Ctrl}	{MP Ctrl, MP IFN, EV IFN}	{MP Ctrl, EV Ctrl, EV IFN}	{MP IFN, EV Ctrl, EV IFN}	{MP Ctrl, MP IFN, EV Ctrl, EV IFN}
ABCC1	ADD1	COL4A1	A2M	A0A1W2PNV4	THBS2			CSF1	C1S	CALU	LAMB2	BGN	B2M	ACTB
ABI1	ADK	COL5A2	C1R	AARS				SERPING1	COMP	ENG	LRP1	COL5A1	COG5	ACTN1
ACADVL	AKR1C1	FMOD	C3	ABCE1					DCN	HSPB6	PLOD1	ECM1		ALDOA
ACTL6A	ALDH1A3	HAPLN1	C4A	ABCF1					ISLR	IGFBP7	TPM3	EFEMP1		ANXA2
AHK2	ARHGAP17	INHBA	CFH	ABHD14B					LUM	LDHA	VCL	FBN1		COL12A1
AHSA1	ARPC5L	MLC1	CLU	ABRACL					MFGE8	UCHL1	WARS	POSTN		COL1A1
AKT1S1	ATOX1	PGAM2	FBLN5	ACAA1					MMP2		YWHAB			COL1A2
ANXA	ATP6V1C1	RBP4	HTRA1	ACAA2					PTX3					COL3A1
API5	BPGM		IGFBP3	ACADM					QSOX1					COL6A1
APPL1	C19orf66		LAMA4	ACAT1					THBS1					COL6A2
ARFGEF1	CALCOCO1		PCOLCE	ACAT2					TIMP1					COL6A3
ARHGEF1	CD74		RARRES1	ACBD3					TIMP2					CTSB
ARHGEF2	CD97		SOD3	ACLY					VCAN					ENO1
ATL2	CD99		SSC5D	ACO1					VNN1					FL
ATP5C1	CDH11		VPS4A	ACO2										FN1
BAT3	CLIC3			ACOT7										FSTL1
BST1	CLNS1A			ACOX3										GAPDH
C1orf123	COG3			ACP2										HSP90AB1
CCDC6	COMMD1			ACSL3										HSPA8
CCS	COPS7B			ACTC1										HSPG2
CD63	CRLF3			ACTG1										LAMC1
CEMIP	CTSL			ACTN4										LDHB
CERCAM	DDAH1			ACTR1A										LGALS3BP
CETN2	DDX58			ACTR1B										LOXL2
CHMP2B	DHPS			ACTR2										PGK1
CIRBP	DHX29			ACTR3										PKM
COMMD4	DHX36			ACY1										PRDX2
COPG2	DOCK7			ADH5										PSAP
CPOX	DPYD			ADPRHL2										RAP1B
CTGF	ECHDC1			ADRM1										RNH1
CTHRC1	EEF1E1			ADSL										SERPINE1
CTIF	EFTUD1			ADSS										SERPINE2
CTTNBP2NL	EIF2AK2			AFAP1										SERPINH1
DCPS	ELAVL1			AGL										SPARC
DCTN3	ELOVL1			AGPS										TGFBI
DCUN1D1	FAH			AHCY										TLN1
DDX19A	FKBP15			AHK										TPI1
DDX6	GALNS			AIDA										TUBA1B
DJC10	GBP2			AIMP1										TUBB
EHD4	GBP4			AIMP2										VIM
EIF1	GBP5			AIP										YWHAE
EIF2A	GSDMD			AK1										YWHAZ
EIF4G3	GTPBP1			AK2
FAM160B1	HINT2			AK4
FAM195B	HLA-A3			AKAP12
FAM65A	HLA-B42			AKAP2
FARP1	HLA-B58			AKR1A1
FBLIM1	HLA-C12			AKR1B1
FCHO2	HLA-C6			AKR7A2
FKBP2	HLA-DRA			AKT1
GALNT2	HLA-DRB1			ALAD
GLIPR2	HNRNPDL			ALCAM
GMPR2	HNRNPUL1			ALDH16A1
GI3	ICAM1			ALDH18A1
GNL1	IDO1			ALDH1B1
GOLGA2	IFIT1			ALDH1L2
GOLIM4	IFIT2			ALDH2
GREM1	IFIT3			ALDH7A1
GRPEL1	IFIT5			ALDH9A1
GSTM2	IFITM1			ALDOC
HDHD2	ISG15			AMPD2
HEATR5A	ITGB5			ANKFY1
HEBP1	LIMS1			ANKRD13A
HGS	LMF2			ANP32A
HIST1H4A	LZIC			ANP32B
HSPA2	MAP1S			ANP32E
HYI	MAP7D1			ANPEP
ILVBL	MOV10			ANXA1
IMPDH1	MX1			ANXA11
INPP1	PA			ANXA4
KHSRP	SP			ANXA5
LAMP1	NES			ANXA6
LARP1	NMI			ANXA7
LRRC40	NOTCH2			AP1B1
LTN1	NPC2			AP1G1
MAN2B1	NUB1			AP1M1
MAP2K1	NUDT11			AP1S1
ME2	OGFR			AP2A1
MESDC2	OGT			AP2A2
MGST1	OVCA2			AP2B1
MINPP1	PARP14			AP2M1
MOGS	PARP4			AP3B1
MTCH2	PDCD4			AP3D1
MYH14	PHB2			AP3M1
NDUFA9	PITHD1			APEH
NEXN	PPAT			APEX1
NIT1	PPFIBP1			APMAP
NOP58	PPP1R21			APOA1BP
NRP1	PROCR			APOL2
OAT	PRPF19			APPL2
P3H4	PSM8			APRT
PABPC4	PSMB10			ARCN1
PC	PSMF1			ARF4
PDCD10	PSPH			ARHGAP1
PDE1C	RAB3GAP1			ARHGDIA
PDHA1	RAB5B			ARL2
PDLIM3	RABGGTB			ARL3
PGP	RIPK1			ARL6IP5
PITRM1	RPL28			ARL8B
PPID	RPL29			ARMT1
PPP1CC	RPL35A			ARPC1B
PPP1R14B	RPL36AL			ARPC2
PRKDC	RPL37A			ARPC3
PTPN23	RPLP1			ARPC4-TTLL3
PXDN	RPS15			ARPC5
PYCR1	RPS27L			ARSA
RAB32	RRAGC			ARSB
RABEP2	S100A13			ASAH1
RANBP2	SAMD9L			ASL
RANBP6	SAMHD1			ASMTL
RCN2	SCPEP1			AS1
RIN1	SDPR			ASNS
RPL38	SEC11A			ASPH
RPP30	SEC16A			ASS1
RPS20	SEPTT8			ATG3
SBDS	SERPINB1			ATG7
SCAMP3	SGTB			ATIC
SDCBP	SNRPG			ATL3
SDF4	SNX1			ATP1A1
SEC24B	SNX3			ATP2A2
SETD3	STAM2			ATP2B4
SETD7	STT3B			ATP5A1
SFXN3	SULF1			ATP5B
SIL1	TAP1			ATP5F1
SKP1	TGOLN2			ATP5H
SLC25A5	TMX1			ATP5J2-PTCD1
SLC2A1	TNFAIP2			ATP5L
SNRNP70	TPR			ATP5O
SNX18	TRAPPC3			ATP6V1A
SRSF4	TRIM21			ATP6V1B2
STAM	TRIM25			ATP6V1G1
SYAP1	TRIM38			ATP6V1H
SYNM	TRIM56			ATXN10
TBC1D15	TRMT1			BABAM1
TCIRG1	UACA			BAG2
THADA	UBA7			BAG3
TIAL1	UBAP2L			BASP1
TM9SF3	UBE2L6			BAX
TMSB10	UBE2O			BCAP31
TOLLIP	UBE2V1			BCAT1
TPP1	UBE2V2			BDH2
TSG101	VAPA			BIN1
TXNDC9	VAPB			BLMH
UBA5	VPS45			BLVRA
UBE2K	WASF2			BLVRB
UBE3A	WDR77			BPNT1
UQCRFS1	ZMPSTE24			BRE
WNK1				BSG
YKT6				BTF3
				BTF3L4
				BZW1
				C12orf10
				C14orf166
				C1orf198
				C1QBP
				C21orf33
				C9orf64
				CACYBP
				CAD
				CALD1
				CALR
				CAMK2D
				CAND1
				CANX
				CAP1
				CAP2
				CAPG
				CAPN1
				CAPN2
				CAPNS1
				CAPRIN1
				CAPZA1
				CAPZA2
				CAPZB
				CARHSP1
				CARM1
				CARS
				CAST
				CAT
				CAV1
				CBR1
				CBR3
				CBS
				CBX3
				CCAR2
				CCBL2
				CCDC22
				CCT2
				CCT3
				CCT4
				CCT5
				CCT6A
				CCT7
				CCT8
				CD109
				CD44
				CD59
				CD81
				CDC37
				CDC42
				CDV3
				CEP170
				CFL1
				CFL2
				CHMP4B
				CHMP5
				CKAP4
				CKAP5
				CKB
				CLIC1
				CLIC4
				CLIP1
				CLTA
				CLTB
				CLTC
				CMPK1
				CNDP2
				CNN1
				CNN2
				CNN3
				CNPY2
				COASY
				COG5
				COLGALT1
				COMT
				COPA
				COPB1
				COPB2
				COPE
				COPG1
				COPS2
				COPS3
				COPS4
				COPS5
				COPS6
				COPS7A
				COPS8
				COPZ1
				CORO1B
				CORO1C
				CORO7-PAM16
				COTL1
				CPNE1
				CPNE3
				CPPED1
				CPQ
				CRIP2
				CRK
				CROCC
				CRTAP
				CRYAB
				CRYZ
				CS
				CSDE1
				CSE1L
				CSNK2A1
				CSRP1
				CSRP2
				CSTB
				CTN1
				CTNNB1
				CTNND1
				CTPS1
				CTSA
				CTSD
				CTSZ
				CTTN
				CUL1
				CUL2
				CUL3
				CUL4B
				CUL5
				CUTA
				CYB5R3
				CYCS
				CYFIP1
				DAB2
				DARS
				DBN1
				DBNL
				DCTD
				DCTN1
				DCTN2
				DCTN4
				DDAH2
				DDB1
				DDOST
				DDRGK1
				DDT
				DDX1
				DDX17
				DDX39B
				DDX3X
				DECR1
				DENR
				DERA
				DES
				DFFA
				DF5
				DHX15
				DHX9
				DIABLO
				DKFZp566H1924
				DKFZp779D0968
				DLD
				DLST
				DJA1
				DJB11
				DJC13
				DJC7
				DNM1L
				DNM2
				DNPEP
				DPP3
				DPP7
				DPP9
				DPYSL2
				DPYSL3
				DRG2
				DSCR3
				DSP
				DSTN
				DTD1
				DYNC1H1
				DYNC1I2
				DYNC1LI2
				DYNLL1
				DYNLRB1
				DYNLT1
				ECH1
				ECHS1
				ECI1
				ECM29
				EDC4
				EEA1
				EEF1A1
				EEF1B2
				EEF1D
				EEF1G
				EEF2
				EFHD2
				EFTUD2
				EHBP1L1
				EHD1
				EHD2
				EIF1AX
				EIF2B1
				EIF2B2
				EIF2B3
				EIF2B4
				EIF2B5
				EIF2S1
				EIF2S2
				EIF2S3
				EIF3A
				EIF3B
				EIF3C
				EIF3D
				EIF3E
				EIF3F
				EIF3G
				EIF3H
				EIF3I
				EIF3J
				EIF3K
				EIF3L
				EIF3M
				EIF4A1
				EIF4A2
				EIF4B
				EIF4E
				EIF4G1
				EIF4G2
				EIF5
				EIF5A
				EIF5B
				EIF6
				EMD
				EML2
				EML4
				EH
				ENO2
				ENOPH1
				EPB41L2
				EPB41L3
				EPN1
				EPRS
				EPS15
				EPS15L1
				ERAP1
				ERGIC1
				ERH
				ERLIN2
				ERO1L
				ERP29
				ERP44
				ESD
				ESYT1
				ESYT2
				ETF1
				ETFA
				ETFB
				EZR
				FAM114A1
				FAM120A
				FAM129A
				FAM129B
				FAM175B
				FAM21A
				FAP
				FARSA
				FARSB
				FASN
				FAU
				FDPS
				FERMT2
				FGF2
				FH
				FHL1
				FHL2
				FIS1
				FKBP10
				FKBP1A
				FKBP3
				FKBP4
				FKBP9
				FLII
				FLNB
				FLNC
				FNTA
				FSCN1
				FTH1
				FTL
				FTO
				G3BP1
				G3BP2
				G6PD
				GAA
				GALE
				GAB
				GARS
				GART
				GBA
				GBE1
				GBF1
				GBP1
				GCN1L1
				GDI1
				GDI2
				GFPT1
				GGH
				GLB1
				GLG1
				GLO1
				GLOD4
				GLRX3
				GLS
				GLUD1
				GLUL
				GMFB
				GMPPA
				GMPPB
				GMPS
				G11
				GI2
				GS
				GNB1
				GNB2
				GNB2L1
				GNB4
				GNE
				GNG12
				GNPDA1
				GNPDA2
				GNPT1
				GNS
				GOLGA3
				GOLGB1
				GORASP2
				GOT1
				GOT2
				GPI
				GPS1
				GPX1
				GRHPR
				GSPT1
				GSR
				GSS
				GSTK1
				GSTM3
				GSTO1
				GSTP1
				GUK1
				GYG1
				GYS1
				H6PD
				HADH
				HADHA
				HADHB
				HARS
				HDGF
				HDLBP
				HEBP2
				HECTD1
				HERC4
				HEXA
				HEXB
				HIBADH
				HINT1
				HIP1
				HIST1H2AJ
				HIST1H2BL
				HK1
				HLA-A11
				HM13
				HMGB1
				HNRNPA1
				HNRNPA2B1
				HNRNPA3
				HNRNPAB
				HNRNPC
				HNRNPD
				HNRNPF
				HNRNPH1
				HNRNPK
				HNRNPR
				HNRNPU
				HNRNPUL2BSCL2
				HOOK3
				HPRT1
				HSD17B10
				HSD17B12
				HSD17B4
				HSP90AA1
				HSP90AB2P
				HSP90B1
				HSPA1B
				HSPA4
				HSPA5
				HSPA9
				HSPB1
				HSPBP1
				HSPD1
				HSPE1
				HSPH1
				HUWE1
				HYOU1
				IAH1
				IARS
				IARS2
				IDE
				IDH1
				IDH2
				IFI35
				IGF2BP2
				ILF2
				ILF3
				ILK
				IMMT
				IMPA1
				IMPDH2
				INF2
				IPO4
				IPO5
				IPO7
				IPO9
				IQGAP1
				ITGA11
				ITGA2
				ITGA5
				ITGAV
				ITGB1
				ITPA
				KANK2
				KARS
				KCTD12
				KDELC2
				KIAA0196
				KIAA1033
				KIAA1279
				KIAA1468
				KIF5B
				KLC1
				KP1
				KP3
				KP4
				KP6
				KPNB1
				KRT18
				KTN1
				LAMP2
				LAMTOR1
				LAMTOR2
				LAP3
				LARS
				LASP1
				LEPRE1
				LEPREL2
				LGALS1
				LGALS3
				LGMN
				LHPP
				LIMA1
				LIMCH1
				LMAN1
				LMAN2
				LMCD1
				LM
				LMO7
				LONP1
				LOX
				LPP
				LRPAP1
				LRPPRC
				LRRC47
				LRRC59
				LRRFIP1
				LRRFIP2
				LSM2
				LSM8
				LTA4H
				MACF1
				MAGED2
				MALT1
				MAN2B2
				MANF
				MAP1A
				MAP1B
				MAP1LC3B
				MAP2K3
				MAP4
				MAPK1
				MAPK14
				MAPK3
				MAPRE1
				MARS
				MAT2A
				MAT2B
				MCTS1
				MDH1
				MDH2
				ME1
				MEMO1
				MGEA5
				MGLL
				MICAL1
				MIF
				MME
				MMS19
				MPI
				MPRIP
				MRC2
				MRI1
				MSN
				MTAP
				MTCO2
				MTDH
				MTHFD1
				MTMR6
				MTPN
				MTR
				MVP
				MXRA7
				MYDGF
				MYH10
				MYH9
				MYL12A
				MYL6
				MYL9
				MYLK
				MYO1B
				MYO1C
				MYOF
				A10
				A15
				A50
				CA
				E1
				GA
				GK
				GLU
				MPT
				NS
				P1L1
				P1L4
				RS
				NCKAP1
				NCL
				NDRG1
				NDUFS1
				NEDD4
				NEDD8
				NEFM
				NEK7
				NEK9
				NENF
				NEU1
				NHLRC2
				NIF3L1
				NIT2
				NME1
				NME1NME2
				NMT1
				NNMT
				NPEPL1
				NPEPPS
				NPM1
				NQO1
				NQO2
				NRBP1
				NRD1
				NSF
				NSFL1C
				NSUN2
				NT5C2
				NT5E
				NUCB1
				NUCB2
				NUDC
				NUDCD1
				NUDT5
				NUTF2
				NXN
				OGDH
				OLA1
				OPTN
				OSTF1
				OTUB1
				OXCT1
				OXSR1
				P079512
				P4HA1
				P4HA2
				P4HB
				PA2G4
				PABPC1
				PACS1
				PACSIN2
				PAFAH1B1
				PAFAH1B2
				PAFAH1B3
				PAICS
				PAK2
				PALLD
				PAPSS1
				PAPSS2
				PARK7
				PARVA
				PAWR
				PBDC1
				PCBP1
				PCBP2
				PCK2
				PCMT1
				PC
				PCYOX1
				PDAP1
				PDCD5
				PDCD6
				PDCD6IP
				PDCL
				PDGFRB
				PDHB
				PDIA3
				PDIA4
				PDIA6
				PDLIM1
				PDLIM2
				PDLIM4
				PDLIM5
				PDLIM7
				PDXK
				PEA15
				PEBP1
				PEPD
				PEX5
				PFAS
				PFDN1
				PFDN2
				PFDN5
				PFDN6
				PFKL
				PFKM
				PFKP
				PFN1
				PFN2
				PGAM1
				PGD
				PGLS
				PGM1
				PGM2
				PGM3
				PGRMC1
				PGRMC2
				PHB
				PHGDH
				PHPT1
				PICALM
				PIP4K2A
				PIP4K2C
				PLAA
				PLBD2
				PLEC
				PLIN3
				PLOD2
				PLOD3
				PLS3
				PML
				PMM2
				PMPCB
				PNP
				POFUT2
				POLR2H
				PPA1
				PPIA
				PPIB
				PPIC
				PPM1A
				PPM1F
				PPM1G
				PPME1
				PPP1CA
				PPP1CB
				PPP1R12A
				PPP1R18
				PPP1R7
				PPP2CA
				PPP2CB
				PPP2R1A
				PPP2R2A
				PPP2R5D
				PPP2R5E
				PPP3CA
				PPP4R1
				PPP5C
				PRAF2
				PRCP
				PRDX1
				PRDX3
				PRDX4
				PRDX5
				PRDX6
				PREP
				PRKAA1
				PRKACA
				PRKAR1A
				PRKAR2A
				PRKCA
				PRKCDBP
				PRKCSH
				PRKG1
				PRMT1
				PRMT5
				PROSC
				PRPF8
				PRPS1
				PRPS2
				PRPSAP1
				PRPSAP2
				PSAT1
				PSMA1
				PSMA2
				PSMA3
				PSMA4
				PSMA5
				PSMA6
				PSMA7
				PSMB1
				PSMB2
				PSMB3
				PSMB4
				PSMB5
				PSMB6
				PSMB7
				PSMB9
				PSMC1
				PSMC2
				PSMC3
				PSMC4
				PSMC5
				PSMC6
				PSMD1
				PSMD10
				PSMD11
				PSMD12
				PSMD13
				PSMD14
				PSMD2
				PSMD3
				PSMD4
				PSMD5
				PSMD6
				PSMD7
				PSMD8
				PSMD9
				PSME1
				PSME2
				PSME3
				PTBP1
				PTER
				PTGES3
				PTGIS
				PTK7
				PTMA
				PTMS
				PTRF
				PURA
				PURB
				PVR
				PXDC1
				PXN
				PYGB
				PYGL
				QARS
				QDPR
				RAB10
				RAB11A
				RAB14
				RAB18
				RAB1A
				RAB1B
				RAB23
				RAB2A
				RAB3B
				RAB3GAP2
				RAB5A
				RAB5C
				RAB6A
				RAB7A
				RAB8A
				RABEP1
				RABGGTA
				RAC1
				RAD23B
				RAI14
				RALA
				RAN
				RANBP1
				RANBP3
				RANGAP1
				RAP1GDS1
				RARS
				RBBP7
				RCN1
				RCN3
				RDX
				RECK
				REEP5
				RELA
				REXO2
				RFTN1
				RHOA
				RHOC
				RHOG
				RIC8A
				RILPL1
				RNF213
				RNPEP
				ROCK1
				ROCK2
				RPE
				RPL10
				RPL10A
				RPL11
				RPL12
				RPL13
				RPL13A
				RPL14
				RPL15
				RPL17
				RPL18
				RPL18A
				RPL19
				RPL21
				RPL22
				RPL23
				RPL23A
				RPL24
				RPL26
				RPL27
				RPL27A
				RPL3
				RPL30
				RPL31
				RPL32
				RPL35
				RPL36
				RPL4
				RPL5
				RPL6
				RPL7
				RPL7A
				RPL8
				RPL9
				RPLP0
				RPLP2
				RPN1
				RPN2
				RPS11
				RPS12
				RPS13
				RPS14
				RPS15A
				RPS16
				RPS17
				RPS18
				RPS19
				RPS2
				RPS21
				RPS23
				RPS24
				RPS25
				RPS26
				RPS27A
				RPS28
				RPS3
				RPS3A
				RPS4X
				RPS5
				RPS6
				RPS7
				RPS8
				RPS9
				RPSA
				RRAS
				RRAS2
				RRBP1
				RRM2B
				RSU1
				RTCA
				RTCB
				RTN3
				RTN4
				RUVBL1
				RUVBL2
				S100A10
				S100A11
				S100A16
				S100A4
				S100A6
				SAE1
				SARS
				SASH1
				SCARB2
				SCFD1
				SCP2
				SCRN1
				SCRN2
				SEC13
				SEC22B
				SEC23A
				SEC24A
				SEC24C
				SEC24D
				SEC31A
				SELM
				SEPTT11
				SEPTT15
				SEPTT2
				SEPTT7
				SEPTT9
				SERBP1
				SERPINB2
				SERPINB6
				SET
				SF3B3
				SGSH
				SGTA
				SH3BGRL
				SH3BGRL3
				SH3GL1
				SH3GLB1
				SHMT2
				SIRPA
				SKIV2L
				SLC16A3
				SLC1A5
				SLC25A1
				SLC25A11
				SLC25A3
				SLC25A6
				SLC3A2
				SLK
				SMS
				SPIN
				SND1
				SNRNP200
				SNRPD1
				SNRPD2
				SNRPD3
				SNRPF
				SNRPN
				SNTB2
				SNX2
				SNX6
				SNX9
				SOD2
				SP100
				SPAG9
				SPTAN1
				SPTBN1
				SQSTM1
				SRM
				SRP19
				SRP68
				SRP72
				SRP9
				SRSF1
				SRSF2
				SRSF3
				SRSF6
				SRSF7
				SSB
				SSBP1
				SSR4
				SSRP1
				ST13
				STAT1
				STAT2
				STAT3
				STIP1
				STK24
				STK39
				STMN1
				STOM
				STOML2
				STRAP
				STRN
				STRN3
				STRN4
				STT3A
				STX12
				STX7
				SUB1
				SUCLG2
				SUGT1
				SUMF2
				SUMO2
				SUPT16H
				SURF4
				SWAP70
				SYNC
				SYNCRIP
				TAGLN
				TAGLN2
				TALDO1
				TARDBP
				TARS
				TAX1BP3
				TBC1D9B
				TBCA
				TBCB
				TBCD
				TBCE
				TCEB1
				TCEB2
				TCP1
				TFG
				TFRC
				TGFB1I1
				TGM2
				THOP1
				THUMPD1
				THY1
				TJP1
				TKT
				TLDC1
				TLN2
				TMED10
				TMED2
				TMED7TICAM2
				TMED9
				TMEM165
				TMEM43
				TMOD3
				TNKS1BP1
				TNPO1
				TNPO3
				TNS1
				TOM1
				TOMM70A
				TP53I3
				TPD52L2
				TPM1
				TPM1isof
				TPM2
				TPM4
				TPP2
				TPT1
				TRA2B
				TRIM28
				TRMT112
				TROVE2
				TSN
				TSX
				TSTA3
				TTC37
				TUBA1A
				TUBA1C
				TUBB2A
				TUBB3
				TUBB4B
				TUBB6
				TUFM
				TWF1
				TWF2
				TXN
				TXNDC12
				TXNDC17
				TXNDC5
				TXNL1
				TXNRD1
				TYMP
				U2AF1
				U2AF2
				UAP1
				UBA1
				UBA2
				UBA3
				UBA6
				UBE2L3
				UBE2M
				UBE2N
				UBE3C
				UBFD1
				UBLCP1
				UBQLN1
				UBR4
				UFD1L
				UFM1
				UGDH
				UGGT1
				UGP2
				UNC45A
				UPF1
				UQCRC1
				UQCRC2
				UROD
				USO1
				USP14
				USP15
				USP47
				USP5
				USP7
				USP9X
				UTRN
				VARS
				VASP
				VAT1
				VBP1
				VCP
				VDAC1
				VDAC2
				VPS26A
				VPS29
				VPS35
				VTA1
				WDR1
				WDR61
				WIBG
				XPNPEP1
				XPO1
				XPO7
				XPOT
				XRCC5
				XRCC6
				YAP1
				YARS
				YBX1
				YBX3
				YWHAG
				YWHAH
				YWHAQ
				ZC3HAV1
				ZPR1
				ZYX
